# Supplementary material for: Comprehensive immune profiling of dengue and chikungunya viral responses using a novel miniaturized automated whole blood cellular analysis system and mass cytometry in a pediatric cohort in Msambweni, Kenya
Source: Immunohorizons. 2025 Mar 6;9(4):vlaf006. doi: 10.1093/immhor/vlaf006 (PMC11884800; doi:10.1093/immhor/vlaf006)
Supplement: vlaf006_Supplementary_Data [file vlaf006_supplementary_data.zip]

Archive with 1 entries (1 files):
- Kowli et al_Supplemental Data.docx
